# Supplementary material for: Age-Specific Differences in Online Grocery Shopping Behaviors and Attitudes among Adults with Low Income in the United States in 2021
Source: Nutrients. 2022 Oct 21;14(20):4427. doi: 10.3390/nu14204427 (PMC9609768; doi:10.3390/nu14204427)
Supplement: Supplementary file 1 [file nutrients-14-04427-s001.zip]

Archive with 1 entries (1 files):
- nutrients-1958299-supplementary.pdf
